# Supplementary material for: Leveraging core enzyme structures for microbiota targeted functional regulation: Urease as an example
Source: Imeta. 2025 Apr 16;4(3):e70032. doi: 10.1002/imt2.70032 (PMC12130578; doi:10.1002/imt2.70032)
Supplement: Supplementary file 2 — Table S1. Cryo‐EM data collection, refinement, and validation statistics. Table S2. Different diets of dairy cows. Table S3. The primers for different urease genes. Table S4. The plasmids, restriction sites antibiotic resistance, and tags for different urease genes. [file IMT2-4-e70032-s001.xlsx]

## Sheet: S1
Table S1 Cryo-EM data collection, refinement and validation statistics.
Data collection and processing
Magnification	130000
Voltage (kV)	300
Total electron dose (e-/Å2)	50
Defocus range (μm)	1.0-2.0
Pixel size (Å)	1.08
Number of micrographs	2822
Number of micrographs used	2726
Symmetry imposed	C1
Total particles after 2D	1783723
Total particles after 3D	742156
Map resolution (Å)	3.1
FSC threshold	0.143
Refinement
Initial model used	Predicted by AiphaFold2
Model composition
Nonhydrogen atoms	9855
Protein residues	1308
R.m.s. deviations
Bond lengths (Å)	0.004
Bond angles (°)	0.678
Validation
MolProbity score	1.84
Clashscore	8.92
Poor rotamers	0
Ramachandran plot
Favored (%)	94.73
Allowed (%)	5.19
Disallowed (%)	0.08

## Sheet: S2
Table S2 Different diets of dairy cows
	Diet 1
	Ingredients, % of DM
	Chinese wildrye	3.7
	Alfalfa hay	28.4
	Corn silage	26.7
	Corn	22.6
	Soybean meal	11.8
	Cottonseed fuzzy	5.1
	CaHPO4	0.6
	NaCl	0.5
	Premix	0.6
	Nutrients, % of DM
	CP	16.7
	EE	2.2
	NDF	44.2
	ADF	26.1
	Ash	7.7
	One kilogram of premix (DM) contained the following: VA 2,000,000 IU, VD 600,000 IU, VE 10,800 mg, Fe 5 500 mg, Cu 4 080 mg, Mn 4 989 mg, Zn 17 500 mg, I 180 mg, Se 110 mg, and Co 8,805 mg. Each cow receives an additional 180 g of urea per day through fistulas
	Diet 2
	Ingredients, % of DM
	Chinese wildrye	3.7
	Alfalfa hay	28.4
	Corn silage	26.7
	Corn	22.6
	Soybean meal	11.8
	Cottonseed fuzzy	5.1
	CaHPO4	0.6
	NaCl	0.5
	Premix	0.6
	Nutrients, % of DM
	CP	16.7
	EE	2.2
	NDF	44.2
	ADF	26.1
	Ash	7.7
	* One kilogram of premix (DM) contained the following: VA 2,000,000 IU, VD 600,000 IU, VE 10,800 mg, Fe 5 500 mg, Cu 4 080 mg, Mn 4 989 mg, Zn 17 500 mg, I 180 mg, Se 110 mg, and Co 8,805 mg.
	Diet 3
	Ingredients, % of DM
	Concentrate supplement	16.2
	Beet pellet	1
	Tablet corn	8.7
	Cotton seed	4.5
	Fresh beer worse	14.3
	Molasses	1.8
	Alfalfa	5.5
	Corn silage	48
	Nutrients, % of DM
	CP	16.26
	ADF	17.68
	NDF	33.31
	DM	0.49
	NFC	37.99
	Starch	25.34
	Diet4
	Ingredients, % of DM
	Corn silage	21.86
	Alfalfa hay	8.9
	Alfalfa semidry siage	3.67
	Wrapped straw	2.48
	Corn	21.56
	Corn flakes	2.82
	Wool cotton seed	1.97
	Orange peel granule	1.97
	Soybean meal	11.8
	Puffed soybeans	2.26
	Cotton meal	3.17
	DDGS	2.9
	Bran	1.1
	Fat powder	1.55
	Flaxseed	6.39
	Premix	5.6
	Nutrients, % of DM
	CP	17.48
	ADF	19.3
	NDF	65.7
	EE	8.52
	Diet5
	Ingredients, % of DM
	Oat hay	2.4
	Corn silage	49.4
	Alfalfa hay	8.8
	Soybean meal	5.3
	DDGS	6.1
	Corn meal	12.9
	Wheat bran	2.4
	Extruded soy flour	0.6
	Corn bran shotcrete	5
	Cottonseed	4.9
	Mineral meal	0.2
	Diamond XP	0.1
	NaHCO3	0.6
	NaCl	0.1
	Premix	1.2
	Nutrients, % DM
	CP	17.65
	NDF	29.49
	Ca	0.8
	P	0.48
	Ash	9.27
	Diet 7
	Ingredients, % of DM
	Alfalfa Hay	17.3
	Corn silage	18.77
	Soybean meal	11.29
	rapeseed meal	4.19
	Cottonseed meal	2.13
	Extruded soybeans	2.06
	beet pulp	4.16
	Cottonseed fuzzy	10.44
	Corn	25.55
	EB100	1.14
	XP	0.33
	Limestone	0.74
	Salt	0.46
	Premix	0.53
	NaHCO3	0.91
	Nutrients, % of DM
	CP	18.08
	NDF	48.03
	peNDF	39.38
	ADF	25.2
	Diet 8
	Ingredients, % of DM
	Corn silage	19
	Alfalfa hay	12.9
	Alfalfa silage	12.9
	Oaten hay	0.8
	Corn meal	10.7
	Steam-flaked corn	14.8
	Soybean meal	8
	Expanded soybean	4
	Cotton seed	2.4
	Corn fiber	2.8
	Cane Molasses	1.9
	Rumen soybean meal	2.7
	Premix	5
	Energy booster	0.4
	Palm fat powder	1.2
	Mester Methionine	0.1
	Rumen lysine	0.2
	Urea	0.2
	Diet 9
	Ingredients, % of DM
	Corn silage	49.22
	Alfalfa hay	5.41
	Beet meal	5.42
	DDGS	1.48
	Corn slice	13.04
	Corn meal	6.65
	Soybean meal	10.09
	Cottonseed	3.69
	Molasses	1.97
	Fat powder	0.74
	Premix	2.29
	Nutrients, % of DM
	CP	17
	Starch	27
	NDF	27
	ADF	16.8
	Ca	0.8
	P	0.3
	The premix composition as following：VA 120000 -360 000 IU, VD3 30 000 -80 000 IU, VE 800 mg, Mn 1000 -3000 mg, Zn 1500-4000 mg, Cu 100 -300 mg, Co 15 -45 mg, I 15 -45 mg, Se 6 -18 mg, Mg 30 000 -80 000 mg
	Diet 10
	Ingredients, % of DM
	Corn tablet	2.5
	Alfalfa hay	10.5
	Oat	7
	Corn silage	56.9
	Cottonseed	3.6
	Beet pulp	5
	Beer residue	10.7
	Molasses	1
	Premix	2.8
	Nutrients, % of DM
	CP	16.7
	Starch	27.1
	NDF	38.1
	Ca	0.8
	P	0.3
	The premix composition as following：VA 120000 -360 000 IU, VD3 30 000 -80 000 IU, VE 800 mg, Mn 1000 -3000 mg, Zn 1500-4000 mg, Cu 100 -300 mg, Co 15 -45 mg, I 15 -45 mg, Se 6 -18 mg, Mg 30 000 -80 000 mg
	Diet 12
	Ingredients, % of DM
	Corn silage	29.9
	Alfalfa hay	14.4
	Oat hay	5.1
	Soybean meal	12.5
	Extruded soybean	3.4
	Flaked corn	17.6
	Corn	10.6
	Milk power	0.7
	Rumen-protected lipid powder	1.8
	Yeast culture	0.2
	Detoxification regent	0.1
	NaCl	0.4
	Limestone	0.8
	NaHCO3	1.7
	MgO	0.2
	Premix	0.6
	Nutrients, % of DM
	CP	15.95
	EE	5.66
	Ash	8.58
	NDF	29.05
	ADF	20.11

## Sheet: S3
Table S3 The primers for different urease genes
Gene	Primer	Primer Sequence (5´-3´)	Length (bp)	Tm (°C)
ureABCDFEG	ureABCDFEG-F	GTCGAATTCGATGAACTTAACGCCACGCGAGTC	5290	60
	ureABCDFEG-R	GTCAGTAGCGGCCGCTCAGTTCCCGATCTTAAGATA
ureA	urea-F	GTCCATATGATGAACTTAACGCCACGCGA	303	60
	urea-R	GTCAGTACTCGAGCTAAATTATGGGATTGTGCA
ureB	ureB-F	GTCAGTAGAATTCATGATTCCCGGC GAATTTAT	315	60
	ureB-R	GTCAGTAGCGGCCGCCTAATCAAACTCAAGCTGGC
ureC	ureC-F	GTCGAATTCGATGAACTTAACGCCACGCGAGTC	1701	60
	ureC-R	GTCGCGGCCGCTCAGAAGAGATAGTACCTCT
ureD	ureD-F	CGAGGGAAGGATGCTCACTGAAAATGAGCACGAGGG	801	72
	ureD-R	CGGTGGCGGCCGCTCTATTATCATGTCGCCCAGACCCGGG
ureF	ureF-F	GTCAGTAGAATTCATGCTGTCTTTTTCACTTCT	672	60
	ureF-R	GTCAGTAGCGGCCGCTCAGTTCCGGTAGATGCGC
ureG	ureG-F	GTCAGTACATATGATGAAAGGCAATCCGCTTCG	612	60
	ureG-R	GTCAGTAGATATCTCAGTTCCCGATCTTAAGAT
ureE	ureE-F	GTCGAATTCGATGGATCTGCCCCGGGGCTT	591	60
	ureE-R	GTCGCGGCCGCCTAGTCGTCGTGATCGTGGT
MBP	MBP-F	tgcatcatcaccaccatcacATGAAAATCGAAGAAGGTAAACTGGTAATCTGG	1176	60
	MBP-R	cagtgagcatCCTTCCCTCGATCCCGAGGT

## Sheet: S4
Table S4 The plasmids, restriction sites antibiotic resistance, and tags for different urease genes
Recombined plasmid	Plasmid	Gene	Enzyme loci	Resistance	Tag
pET-ureABCDEFG	pETDuet-1	ureABCDEFG	EcoRI-NotI	ampicillin	His
pET28-ureB	pET28a+	ureB	EcoRI-NotI	kanamycin	His
pET-ureC	pETDuet-1	ureC	EcoRI-NotI	ampicillin	His
pET-ureA&C	pET-ureC	ureA	NdeI-XhoI	ampicillin	His
pET28-ureF	pET28a+	ureF	EcoRI-NotI	kanamycin sulfate	His
pRSF-ureG	pRSFDuet	ureG	NdeI-EcoRV	kanamycin sulfate	His
pET-ureE	pETDuet-1	ureE	EcoRI-NotI	ampicillin	His
pETite-UreD	pETite	ureD	EcoRI-NotI	kanamycin and gentamicin	MBP and His
